# Supplementary material for: Enhancing the Prediction of Inborn Errors of Immunity: Integrating Jeffrey Modell Foundation Criteria with Clinical Variables Using Machine Learning
Source: Children (Basel). 2025 Sep 19;12(9):1259. doi: 10.3390/children12091259 (PMC12468333; doi:10.3390/children12091259)
Supplement: Supplementary file 1 [file children-12-01259-s001.zip]

Archive with 1 entries (1 files):
- children-3842102-supplementary.pdf
